# Supplementary material for: Advantages of Fibrin Polymerization Method without the Use of Exogenous Thrombin for Vascular Tissue Engineering Applications
Source: Biomedicines. 2022 Mar 28;10(4):789. doi: 10.3390/biomedicines10040789 (PMC9026760; doi:10.3390/biomedicines10040789)
Supplement: Supplementary file 1 [file biomedicines-10-00789-s001.zip]

Archive with 1 entries (1 files):
- biomedicines-1619938-supplementary.pdf
